# Supplementary material for: Functionalized Micellar Membranes from Medicinal Mushrooms as Promising Self-Growing Bioscaffolds
Source: Polymers (Basel). 2025 Aug 28;17(17):2334. doi: 10.3390/polym17172334 (PMC12431496; doi:10.3390/polym17172334)
Supplement: Supplementary file 1 [file polymers-17-02334-s001.zip]

Archive with 1 entries (1 files):
- polymers-3775892-supplementary.pdf
